# Supplementary material for: Upper respiratory symptoms (URS) and salivary responses across a season in youth soccer players: A useful and non-invasive approach associated to URS susceptibility and occurrence in young athletes
Source: PLoS One. 2020 Aug 4;15(8):e0236669. doi: 10.1371/journal.pone.0236669 (PMC7402496; doi:10.1371/journal.pone.0236669)
Supplement: S1 Data — (XLSX) [file pone.0236669.s001.xlsx]

## Sheet: Antrop
Code Number	Group_Age	Age	Height (cm)	Body weight (kg)	BMI	%G	Field position
A1	Und19	18.5833	174.5	67.2	14.602	22.0688	midfielder
A2	Und19	19.5	180.9	71.9	8.9	21.9711	forward
A3	Und19	18.0833	169.6	64.6	10.9	22.4585	midfielder
A4	Und19	18.3333	191.9	81.8	13.7	22.2128	Center-back
A5	Und19	18.5833	173.4	72	14.6	23.9461	fullback
A6	Und19	18.6	177.7	70.95	13.3	22.4687	midfielder
A7	Und19	18.6667	170.2	68.9	19.8	23.7848	midfielder
A8	Und19	18.4167	166.6	60	8.9	21.6173	forward
A9	Und19	18.1667	184.9	87.3	24.3	25.5353	Center-back
A10	Und19	18.9167	176.1	63.9	6.8	20.6055	forward
A11	Und19	19.3333	170	60.9	11.8	21.0727	fullback
A12	Und19	18.6667	185.7	80.8	17.2	23.4308	Center-back
A13	Und19	18.68	181	73.5	15.5	22.4352	Goalkeeper
A14	Und19	18.75	174.1	65.1	9.9	21.4775	forward
A15	Und19	19.4167	173.4	64.8	9.9	21.5515	fullback
A16	Und19	17.75	181.4	72.2	20.6	21.9413	midfielder
A17	Und19	19.4167	179.4	68.1	9.9	21.1593	goalkeeper
A18	Und19	19.6667	184.6	82.9	8.9	24.3271	goalkeeper
B1	Und17	16.2382	164.7	56.3	20.7549	14.9	fullback
B2	Und17	16.011	186.7	76.5	21.9469	9.9	center-back
B3	Und17	15.4606	177.7	64.8	20.5211	13.7	center-back
B4	Und17	16.4764	172.8	62.4	20.8976	14.9	fullback
B5	Und17	16.4873	175.6	71.2	23.0904	15.5	fullback
B6	Und17	15.6277	179.4	64.2	19.9476	15.5	midfielder
B7	Und17	15.9699	174.7	65.8	21.5596	11.8	midfielder
B8	Und17	16.2245	169.7	66	22.9182	14.6	midfielder
B9	Und17	16.4709	162.1	48.7	18.5337	9.9	midfielder
B10	Und17	15.948	172.3	67.4	22.7033	15.5	midfielder
B11	Und17	16.3532	179.6	72.7	22.5383	11.8	forward
B12	Und17	16.449	176.4	74.6	23.9741	15.5	forward
B13	Und17	15.2444	164.7	77.3	28.4966	14.6	forward
B14	Und17	16.1	174	67.1	22.5	14.9	midfielder
B15	Und17	16.0274	177.2	72.5	23.0893	10.9	forward
B16	Und17	15.833	171.5	54.5	18.5297	8.9	midfielder
B17	Und17	16.3149	176.1	59.5	19.1866	14.6	midfielder
B18	Und17	16.0329	171.8	67.4	22.8357	18.1	midfielder
B19	Und17	16.4873	181	79.5	24.2667	18.9	center-back
B20	Und17	16.12	166.9	68.6	24.627	19.8	midfielder
B21	Und17	16.4983	188.2	74.5	21.0338	14.6	forward
B22	Und17	16.2245	173.6	65	21.5682	13.7	fullback
C1	Und15	15.02	173.4	70	23.2809	18.9	center-back
C2	Und15	14.61	177.4	58.5	18.5887	11.8	center-back
C3	Und15	14.8	185	86.2	25.1863	20.6	fullback
C4	Und15	14.88	167.4	57.8	20.6261	16.4	fullback
C5	Und15	14.8	162.2	45.6	17.3326	10.9	fullback
C6	Und15	15.06	166.2	54.5	19.7303	9.9	midfielder
C7	Und15	14.54	170.8	60	20.48	14.78	midfielder
C8	Und15	15.05	166.9	54.8	19.6729	10.9	midfielder
C9	Und15	14.8	169.3	51.2	17.8631	10.9	forward
C10	Und15	14.96	178.4	65.6	20.6117	11.8	forward
C11	Und15	14.63	178.1	66.8	21.0595	17.2	goalkeeper
C12	Und15	14.76	174	61.9	20.4452	12.8	center-back
C13	Und15	14.89	170.8	60	20.4	14.7	center-back
C14	Und15	14.68	168	54.9	19.4515	12.8	midfielder
C15	Und15	14.99	166.9	57.1	20.4986	18.1	midfielder
C16	Und15	14.76	167.9	60.4	21.4257	19.8	midfielder
C17	Und15	14.8	161.5	55.8	21.3939	18.9	midfielder

## Sheet: Training Load
		Mom_1		Mom_2		Mom_3		Mom_4		Mom_5		Mom_6		Mom_7		Mom_8		Mom_9
Code Number	Age Group	Training volume	Match volume	Training volume	Match volume	Training volume	Match volume	Training volume	Match volume	Training volume	Match volume	Training volume	Match volume	Training volume	Match volume	Training volume	Match volume	Training volume	Match volume
A1	Und19	1820	360	1530	450	1805	270	1455	270	1385	270	1740	360	1440	180	1355	540	1365	360
A2	Und19	1820	360	1530	450	1805	270	1455	270	1385	270	1740	360	1440	180	1355	540	1365	360
A3	Und19	1820	360	1530	450	1805	270	1455	270	1385	270	1740	360	1440	180	1355	540	1365	360
A4	Und19	1820	360	1530	450	1805	270	1455	270	1385	270	1740	360	1440	180	1355	540	1365	360
A5	Und19	1820	360	1530	450	1805	270	1455	270	1385	270	1740	360	1440	180	1355	540	1365	360
A6	Und19	1820	360	1530	450	1805	270	1455	270	1385	270	1740	360	1440	180	1355	540	1365	360
A7	Und19	1820	360	1530	450	1805	270	1455	270	1385	270	1740	360	1440	180	1355	540	1365	360
A8	Und19	1820	360	1530	450	1805	270	1455	270	1385	270	1740	360	1440	180	1355	540	1365	360
A9	Und19	1820	360	1530	450	1805	270	1455	270	1385	270	1740	360	1440	180	1355	540	1365	360
A10	Und19	1820	360	1530	450	1805	270	1455	270	1385	270	1740	360	1440	180	1355	540	1365	360
A11	Und19	1820	360	1530	450	1805	270	1455	270	1385	270	1740	360	1440	180	1355	540	1365	360
A12	Und19	1820	360	1530	450	1805	270	1455	270	1385	270	1740	360	1440	180	1355	540	1365	360
A13	Und19	1820	360	1530	450	1805	270	1455	270	1385	270	1740	360	1440	180	1355	540	1365	360
A14	Und19	1820	360	1530	450	1805	270	1455	270	1385	270	1740	360	1440	180	1355	540	1365	360
A15	Und19	1820	360	1530	450	1805	270	1455	270	1385	270	1740	360	1440	180	1355	540	1365	360
A16	Und19	1820	360	1530	450	1805	270	1455	270	1385	270	1740	360	1440	180	1355	540	1365	360
A17	Und19	1820	360	1530	450	1805	270	1455	270	1385	270	1740	360	1440	180	1355	540	1365	360
A18	Und19	1820	360	1530	450	1805	270	1455	270	1385	270	1740	360	1440	180	1355	540	1365	360
B1	Und17	1730	450	1500	270	1660	270	1520	360	1270	360	1760	270	1455	270	1235	360	1445	360
B2	Und17	1730	450	1500	270	1660	270	1520	360	1270	360	1760	270	1455	270	1235	360	1445	360
B3	Und17	1730	450	1500	270	1660	270	1520	360	1270	360	1760	270	1455	270	1235	360	1445	360
B4	Und17	1730	450	1500	270	1660	270	1520	360	1270	360	1760	270	1455	270	1235	360	1445	360
B5	Und17	1730	450	1500	270	1660	270	1520	360	1270	360	1760	270	1455	270	1235	360	1445	360
B6	Und17	1730	450	1500	270	1660	270	1520	360	1270	360	1760	270	1455	270	1235	360	1445	360
B7	Und17	1730	450	1500	270	1660	270	1520	360	1270	360	1760	270	1455	270	1235	360	1445	360
B8	Und17	1730	450	1500	270	1660	270	1520	360	1270	360	1760	270	1455	270	1235	360	1445	360
B9	Und17	1730	450	1500	270	1660	270	1520	360	1270	360	1760	270	1455	270	1235	360	1445	360
B10	Und17	1730	450	1500	270	1660	270	1520	360	1270	360	1760	270	1455	270	1235	360	1445	360
B11	Und17	1730	450	1500	270	1660	270	1520	360	1270	360	1760	270	1455	270	1235	360	1445	360
B12	Und17	1730	450	1500	270	1660	270	1520	360	1270	360	1760	270	1455	270	1235	360	1445	360
B13	Und17	1730	450	1500	270	1660	270	1520	360	1270	360	1760	270	1455	270	1235	360	1445	360
B14	Und17	1730	450	1500	270	1660	270	1520	360	1270	360	1760	270	1455	270	1235	360	1445	360
B15	Und17	1730	450	1500	270	1660	270	1520	360	1270	360	1760	270	1455	270	1235	360	1445	360
B16	Und17	1730	450	1500	270	1660	270	1520	360	1270	360	1760	270	1455	270	1235	360	1445	360
B17	Und17	1730	450	1500	270	1660	270	1520	360	1270	360	1760	270	1455	270	1235	360	1445	360
B18	Und17	1730	450	1500	270	1660	270	1520	360	1270	360	1760	270	1455	270	1235	360	1445	360
B19	Und17	1730	450	1500	270	1660	270	1520	360	1270	360	1760	270	1455	270	1235	360	1445	360
B20	Und17	1730	450	1500	270	1660	270	1520	360	1270	360	1760	270	1455	270	1235	360	1445	360
B21	Und17	1730	450	1500	270	1565	270	1520	360	1270	360	1760	270	1455	270	1235	360	1445	360
B22	Und17	1730	450	1500	270	1385	270	1520	360	1270	360	1760	270	1455	270	1235	360	1445	360
C1	Und15	1440	280	1530	280	1620	280	1080	280	1440	210	1350	280	1530	280	1440	210
C2	Und15	1440	280	1530	280	1620	280	1080	280	1440	210	1350	280	1530	280	1440	210
C3	Und15	1440	280	1530	280	1620	280	1080	280	1440	210	1350	280	1530	280	1440	210
C4	Und15	1440	280	1530	280	1620	280	1080	280	1440	210	1350	280	1530	280	1440	210
C5	Und15	1440	280	1530	280	1620	280	1080	280	1440	210	1350	280	1530	280	1440	210
C6	Und15	1440	280	1530	280	1620	280	1080	280	1440	210	1350	280	1530	280	1440	210
C7	Und15	1440	280	1530	280	1620	280	1080	280	1440	210	1350	280	1530	280	1440	210
C8	Und15	1440	280	1530	280	1620	280	1080	280	1440	210	1350	280	1530	280	1440	210
C9	Und15	1440	280	1530	280	1620	280	1080	280	1440	210	1350	280	1530	280	1440	210
C10	Und15	1440	280	1530	280	1620	280	1080	280	1440	210	1350	280	1530	280	1440	210
C11	Und15	1440	280	1530	280	1620	280	1080	280	1440	210	1350	280	1530	280	1440	210
C12	Und15	1440	280	1530	280	1620	280	1080	280	1440	210	1350	280	1530	280	1440	210
C13	Und15	1440	280	1530	280	1620	280	1080	280	1440	210	1350	280	1530	280	1440	210
C14	Und15	1440	280	1530	280	1620	280	1080	280	1440	210	1350	280	1530	280	1440	210
C15	Und15	1440	280	1530	280	1620	280	1080	280	1440	210	1350	280	1530	280	1440	210
C16	Und15	1440	280	1530	280	1620	280	1080	280	1440	210	1350	280	1530	280	1440	210
C17	Und15	1440	280	1530	280	1620	280	1080	280	1440	210	1350	280	1530	280	1440	210

## Sheet: S-IgA
Code Number	Group_Age	Mom1_IgA	Mom2_Iga	Mom3_Iga	Mom4_IgA	Mom5_Iga	Mom6_Iga	Mom7_IgA	Mom8_Iga	Mom9_Iga
A1	Und19	460.659	311.105	284.763	393.53	224.431	319.602	259.854	291.561
A2	Und19	249.923	155.602	133.509	70.6281	83.3742	143.706	51.7906	96.97	183.644
A3	Und19	317.903	246.524	225.281	289.012	328.949	236.328	320.703	327.25	323.001
A4	Und19	551.582		433.468	175.146	277.115	368.037	383.515	354.442
A5	Und19	441.965	322.151	519.291	356.141	481.903			517.592	382.483
A6	Und19	585.571	315.354	513.343	514.193	184.493	333.198		307.81
A7	Und19	365.488	305.157	339.146		432.618	311.105	354.072	232.929
A8	Und19	241.426	328.1	345.094	339.996	484.452	342.545	216.671	438.566	125.012
A9	Und19	174.296	202.338	136.058		207.436			209.136	222.732
A10	Und19	334.048	172.597	146.255	93.5711	231.229	301.758	175.601	327.25
A11	Und19	231.229	183.644	102.918	85.0737	34.9389	134.359	57.025	90.1721	127.561
A12	Und19	381.337	156.443	223.012	193.326	291.38	406.525			223.912
A13	Und19	395.731	258.995	420.919	243.702	411.023	349.852	402.737		331.861
A14	Und19	291.38	214.016	70.9838				205.12	355.25
A15	Und19	334.559	142.95	309.371	223.912	228.41	243.702	177.241	333.66
A16	Und19	357.049	321.066		327.363	309.371				346.254
A17	Und19	273.388	209.518		451.504			417.497	186.129
A18	Und19		265.292	395.731	411.023	287.781			227.51	248.2
B1	Und17	304.873	26.0051	155.544	100.67		105.168		267.091
B2	Und17	420.019	333.66	337.258			300.376			215.815
B3	Und17	57.4902	73.6826	102.469	80.8792	17.0093	25.1055	69.8226	116.862
B4	Und17	304.873	240.104	312.07	311.17	259.895	286.882		214.916
B5	Und17	334.559	239.204	227.51	247.301	157.343	261.694		174.435	178.933
B6	Und17	121.787	65.0477	302.218	114.978	111.574	312.431	235.616	344.205	222.783
B7	Und17	531.445	520.097	524.636	500.806	469.032	615.419	394.805	330.588
B8	Und17	971.742	403.214	683.506	531.445	663.08	332.857
B9	Und17	314.701	358.957	439.527	217.109	180.796	161.505	111.543	146.752	382.788
B10	Und17	532.58	290.87	319.24	434.988	314.701	276.118	268.39	330.588	67.3172
B11	Und17	13.411	54.7915	113.264	108.766	168.138	73.6826	222.741	133.055
B12	Und17	682.372	355.553	346.475	582.51	277.253	271.579	489.616	380.518
B13	Und17	206.896	171.718	237.535		245.479	231.861	81.1097	196.683
B14	Und17	608.61	284.061	119.517	80.9347	297.679	285.196
B15	Und17	379.384	240.94	478.11		507.614	425.91		554.141
B16	Und17	387.327	229.592	269.309	238.67	206.896		229.764	189.874	245.479
B17	Und17	399.042	256.258	376.393	235.579	285.799		420.556	332.081	369.5
B18	Und17	218.838	208.991		197.175	251.334	220.808	348.679	202.098	240.502
B19	Und17	208.031	247.748	136.539	201.222	254.557	214.84	420.556	237.535	122.922
B20	Und17		203.083	277.921	179.45		161.725	348.679	125.29
B21	Und17		240.502	157.786	293.677	272.013	194.22	447.864	347.836	223.762
B22	Und17		226.716	168.618	221.793	195.205	159.755	317.751	85.9014
C1	Und15	119.382	258.227		91.8097	150.893	472.393	146.954
C2	Und15	354.729	334.05	298.601	330.111	293.677	510.787	258.227	306.478
C3	Und15	265.12	113.474	269.059	212.93	180.434
C4	Und15	238.533	324.203	247.395		114.458	191.904		45.528
C5	Und15	323.614	311.241	404.81		228.499			326.707
C6	Und15	325.161	485.233		525.444	142.663	830.737		517.711
C7	Und15	403.263	270.257	307.375	197.567	281.083	426.534	331.347	323.614
C8	Und15	301.962	417.956	282.629		135.703	391.339
C9	Und15	303.508	321.294	241.645	107.865	142.663		117.917	197.567
C10	Und15	132.61	319.747	374.651	198.34	355.319	319.277	411.77
C11	Und15	107.865	225.405	239.325	182.874	138.796	244.892	174.368	243.191
C12	Und15	308.148	223.859	229.272	168.182		161.971	125.65	201.433
C13	Und15	403.263	475.953	228.499	309.695	215.353	703.397	268.71	186.741
C14	Und15	322.841	271.03	267.163	161.995	200.66	363.177	376.971	261.75
C15	Und15		209.94		217.672	152.05	297.328	214.579	192.154
C16	Und15		337.533	421.822	424.142	632.159	316.839		557.922
C17	Und15		235.458	186.741			246.112	308.148	285.722

## Sheet: Sr-IgA
Number	Code Number	Group_Age	Mom1_IgA	Mom1_flux	Mom1_flux x IgA	Mom2_Iga	Mom2_flux	Mom2_flux x IgA	Mom3_Iga	Mom3_flux	Mom3_flux x IgA	Mom4_IgA	Mom4_flux	Mom4_flux x IgA	Mom5_Iga	Mom5_flux	Mom5_flux x IgA	Mom6_Iga	Mom6_flux	Mom6_flux x IgA	Mom7_IgA	Mom7_flux	Mom7_flux x IgA	Mom8_Iga	Mom8_flux	Mom8_flux x IgA	Mom9_Iga	Mom9_flux	Mom9_flux x IgA
1	A1	Und19	460.659	0.195133	89.89	311.105	0.3202	99.6158	284.763	0.2562	72.9562	393.53	0.325667	128.16	224.431	0.440067	98.7647	319.602	0.171233	54.7266	259.854	0.126	32.7417	291.561	0.282467	82.3562
2	A2	Und19	249.923	0.563533	140.84	155.602	0.901233	140.234	133.509	0.350067	46.737	70.6281	0.4925	34.7843	83.3742	0.358967	29.9286	143.706	0.4565	65.6017	51.7906	0.120833	6.25804	96.97	1.06697	103.464	183.644	0.618233	113.535
4	A3	Und19	317.903	0.3218	102.301	246.524	0.265433	65.4358	225.281	0.324567	73.1187	289.012	0.194633	56.2513	328.949	0.1512	49.7371	236.328	0.303067	71.623	320.703	0.6718	215.448	327.25	0.2109	69.017	323.001	0.2283	73.7412
5	A4	Und19	551.582	0.0497	27.4136		0.631033		433.468	0.631533	273.749	175.146	0.724533	126.899	277.115	0.6011	166.574	368.037	0.7016	258.215	383.515	0.7538	289.094	354.442	0.647467	229.489
6	A5	Und19	441.965	0.525333	232.179	322.151	0.5068	163.266	519.291	0.279267	145.021	356.141	0.806567	287.252	481.903	0.561867	270.765							517.592	0.424667	219.804	382.483	0.376167	143.877
10	A6	Und19	585.571	0.0942	55.1608	315.354	0.198733	62.6713	513.343	0.258033	132.46	514.193	0.179867	92.4862	184.493	0.6933	127.909	333.198	0.422533	140.787				307.81	0.0443667	13.6565
11	A7	Und19	365.488	0.296933	108.526	305.157	0.383633	117.068	339.146	0.170367	57.7792				432.618	0.614133	265.685	311.105	0.745467	231.918	354.072	0.382233	135.338	232.929	0.545333	127.024
12	A8	Und19	241.426	0.358833	86.6317	328.1	0.7446	244.303	345.094	0.273367	94.3373	339.996	0.528833	179.801	484.452	1.08303	524.678	342.545	0.3907	133.832	216.671	0.363433	78.7456	438.566	0.272867	119.67	125.012	1.01327	126.67
13	A9	Und19	174.296	0.439633	76.6265	202.338	0.389167	78.7432	136.058	0.184067	25.0438				207.436	0.275333	57.1142							209.136	0.324	67.76	222.732	0.3195	71.1628
16	A10	Und19	334.048	0.617233	206.185	172.597	0.8287	143.031	146.255	0.571767	83.6238	93.5711	0.7568	70.8146	231.229	0.662833	153.266	301.758	0.267467	80.7101	175.601	0.508667	89.3224	327.25	0.348067	113.905
18	A11	Und19	231.229	0.3423	79.1497	183.644	0.349	64.0916	102.918	0.7028	72.3309	85.0737	0.745467	63.4196	34.9389	0.816467	28.5265	134.359	0.836433	112.382	57.025	0.4943	28.1874	90.1721	0.919833	82.9433	127.561	0.7124	90.8743
19	A12	Und19	381.337	0.208833	79.6359	156.443	0.4311	67.4428	223.012	0.458167	102.177	193.326	1.18383	228.866	291.38	0.533133	155.344	406.525	0.312767	127.148							223.912	0.347633	77.8391
23	A13	Und19	395.731	0.8703	344.404	258.995	1.28343	332.403	420.919	1.0395	437.545	243.702	1.25137	304.961	411.023	0.9387	385.828	349.852	1.12137	392.313	402.737	0.3744	150.785				331.861	1.03003	341.828
25	A14	Und19	291.38	0.4561	132.898	214.016	0.4768	102.043	70.9838	0.395267	28.0575										205.12	0.276233	56.6611	355.25	0.314867	111.856
26	A15	Und19	334.559	0.675467	225.984	142.95	0.729233	104.244	309.371	0.4607	142.527	223.912	0.5384	120.554	228.41	0.277933	63.4826	243.702	0.551067	134.296	177.241	0.460067	81.5426	333.66	0.234933	78.3878
30	A16	Und19	357.049	0.66	235.652	321.066	0.655867	210.576				327.363	0.388933	127.322	309.371	0.585533	181.147										346.254	0.230167	79.6961
31	A17	Und19	273.388	1.46163	399.593	209.518	1.11337	233.271				451.504	0.6534	295.013							417.497	0.661633	276.23	186.129	0.252967	47.0846
32	A18	Und19				265.292	0.9246	245.289	395.731	0.244433	96.7297	411.023	0.455533	187.235	287.781	0.594633	171.124							227.51	0.392133	89.2142	248.2	0.244267	60.627
3	B1	Und17	304.873	0.294567	89.8055	26.0051	0.327067	8.50539	155.544	0.4489	69.8237	100.67	0.402933	40.5632				105.168	0.243367	25.5943				267.091	0.1664	44.444
4	B2	Und17	420.019	0.179533	75.4074	333.66	0.229467	76.5638	337.258	0.2804	94.5672							300.376	0.254267	76.3755							215.815	0.213967	46.1773
6	B3	Und17	57.4902	0.528567	30.3874	73.6826	0.536	39.4938	102.469	0.433767	44.4476	80.8792	0.274	22.1609	17.0093	0.563333	9.58191	25.1055	0.827833	20.7832	69.8226	0.358667	25.0431	116.862	0.982	114.759
7	B4	Und17	304.873	0.160167	48.8306	240.104	0.290767	69.8142	312.07	0.1616	50.4305	311.17	0.633733	197.199	259.895	0.275033	71.4797	286.882	0.400633	114.934		0.5968		214.916	0.164033	35.2534
8	B5	Und17	334.559	0.192867	64.5254	239.204	0.2139	51.1658	227.51	0.205133	46.6699	247.301	0.344833	85.2775	157.343	0.480033	75.5299	261.694	0.245	64.115		0.211133		174.435	0.49625	86.5634	178.933	0.1939	34.6951
10	B6	Und17	121.787	0.381367	46.4455	65.0477	0.482467	31.3833	302.218	0.337733	102.069	114.978	0.533467	61.3371	111.574	0.137167	15.3042	312.431	0.3262	101.915	235.616	0.285567	67.2842	344.205	0.104633	36.0153	222.783	0.157333	35.0512
11	B7	Und17	531.445	0.127467	67.7415	520.097	0.3614	187.963	524.636	0.127167	66.7162	500.806	0.401633	201.14	469.032	0.135467	63.5382	615.419	0.1525	93.8514	394.805	0.1398	55.1937	330.588	0.113967	37.676		0.165633
14	B8	Und17	971.742	0.0817667	79.4561	403.214	0.3521	141.972	683.506	0.0872	59.6018	531.445	0.1267	67.3341	663.08	0.3518	233.272	332.857	0.177867	59.2042		0.0918333
15	B9	Und17	314.701	0.120867	38.0368	358.957	0.244	87.5856	439.527	0.139	61.0943	217.109	0.453933	98.553	180.796	0.5016	90.6872	161.505	0.378433	61.1187	111.543	0.4211	46.9707	146.752	0.323667	47.4988	382.788	0.3082	117.975
16	B10	Und17	532.58	0.226567	120.665	290.87	0.293933	85.4965	319.24	0.285133	91.0259	434.988	0.375233	163.222	314.701	0.625133	196.73	276.118	0.511333	141.188	268.39	0.7822	209.935	330.588	0.21205	70.1011	67.3172	0.419767	28.2575
18	B11	Und17	13.411	0.147433	1.97723	54.7915	0.378267	20.7258	113.264	0.2069	23.4343	108.766	0.482	52.4252	168.138	0.287867	48.4013	73.6826	0.649467	47.8544	222.741	0.1997	44.4813	133.055	0.36355	48.372
19	B12	Und17	682.372	0.2532	172.776	355.553	0.278633	99.0689	346.475	0.7534	261.034	582.51	0.259733	151.297	277.253	1.0649	295.246	271.579	0.6689	181.659	489.616	0.279933	137.06	380.518	0.542333	206.368
20	B13	Und17	206.896	0.0963333	19.931	171.718	0.105933	18.1906	237.535	0.0918667	21.8216				245.479	0.2539	62.3271	231.861	0.1113	25.8062	81.1097	0.418433	33.939	196.683	0.2529	49.7411
22	B14	Und17	608.61	0.08	48.6888	284.061	0.1721	48.887	119.517	0.0414333	4.95201	80.9347	0.7117	57.6012	297.679	0.237933	70.8277	285.196	0.312367	89.0858		0.3621
24	B15	Und17	379.384	0.225867	85.6901	240.94	0.279133	67.2543	478.11	0.1627	77.7885				507.614	0.544	276.142	425.91	0.250767	106.804				554.141	0.65455	362.713
25	B16	Und17	387.327	0.347733	134.687	229.592	0.534233	122.656	269.309	0.3159	85.0748	238.67	0.3451	82.365	206.896	0.3505	72.517				229.764	0.2939	67.5276	189.874	0.2291	43.5002	245.479	0.185933	45.6427
26	B17	Und17	399.042	0.177433	70.8033	256.258	0.212867	54.5487	376.393	0.373667	140.646	235.579	0.381333	89.834	285.799	1.37177	392.05				420.556	0.626967	263.675	332.081	0.80185	266.279	369.5	0.428767	158.429
27	B18	Und17	218.838	0.166467	36.4293	208.991	0.218967	45.7621				197.175	0.0670667	13.2238	251.334	0.112733	28.3337	220.808	0.430867	95.1387	348.679	0.19695	68.6723	202.098	0.164033	33.1508	240.502	0.217233	52.2451
30	B19	Und17	208.031	0.3349	69.6695	247.748	0.2926	72.4912	136.539	0.597033	81.5185	201.222	0.678067	136.442	254.557	0.584267	148.729	214.84	0.698433	150.051	420.556	0.3985	167.592	237.535	0.4428	105.181	122.922	0.437333	53.7578
32	B20	Und17				203.083	0.287633	58.4134	277.921	0.195433	54.3151	179.45	0.325567	58.4228				161.725	0.3233	52.2856	348.679	0.2212	77.1278	125.29	0.34845	43.6574
33	B21	Und17				240.502	0.2739	65.8735	157.786	0.228467	36.0488	293.677	0.5197	152.624	272.013	0.147033	39.995	194.22	0.7089	137.683	447.864	0.8692	389.283	347.836	0.1708	59.4105	223.762	0.261333	58.4765
35	B22	Und17				226.716	0.286567	64.9693	168.618	0.287267	48.4383	221.793	0.747467	165.783	195.205	0.537833	104.988	159.755	0.872733	139.424	317.751	0.51855	164.77	85.9014	0.492367	42.295
2	C1	Und15	119.382	0.441833	52.7469	258.227	0.2128	54.9507				91.8097	0.549333	50.4342	150.893	0.608333	91.7931	472.393	0.192533	90.9514	146.954	0.559067	82.1571
3	C2	Und15	354.729	0.285167	101.157	334.05	0.204033	68.1574	298.601	0.2434	72.6794	330.111	0.275667	91.0007	293.677	0.255633	75.0736	510.787	0.19	97.0495	258.227	0.326567	84.3284	306.478	0.250733	76.8443
4	C3	Und15	265.12	0.401633	106.481	113.474	0.3265	37.0491	269.059	0.180533	48.5741	212.93	0.221967	47.2634	180.434	0.229667	41.4398
5	C4	Und15	238.533	0.721033	171.99	324.203	0.439567	142.509	247.395	0.148033	36.6227				114.458	0.2576	29.4844	191.904	0.1351	25.9262				45.528	0.209933	9.55784
6	C5	Und15	323.614	0.372667	120.6	311.241	0.2355	73.2973	404.81	0.264767	107.18				228.499	0.686833	156.94							326.707	0.3806	124.345
7	C6	Und15	325.161	0.0394	12.8113	485.233	0.139833	67.8517				525.444	0.169867	89.2554	142.663	0.0724333	10.3335	830.737	0.1552	128.93				517.711	0.240833	124.682
8	C7	Und15	403.263	0.127267	51.322	270.257	0.347633	93.9502	307.375	0.243333	74.7945	197.567	0.279367	55.1936	281.083	0.326733	91.8391	426.534	0.415067	177.04	331.347	0.2195	72.7306	323.614	0.254333	82.3058
10	C8	Und15	301.962	0.529733	159.959	417.956	0.349467	146.062	282.629	0.217	61.3306				135.703	0.731967	99.3302	391.339	0.521567	204.109
12	C9	Und15	303.508	0.298467	90.5871	321.294	0.2414	77.5604	241.645	0.3819	92.2841	107.865	0.400133	43.1602	142.663	0.512867	73.167				117.917	0.140833	16.6067	197.567	0.169933	33.5732
13	C10	Und15	132.61	0.1657	21.9735	319.747	0.308133	98.5249	374.651	0.3035	113.707	198.34	0.291067	57.7302	355.319	0.4433	157.513	319.277	0.4567	145.814	411.77	0.3115	128.266
20	C11	Und15	107.865	0.3852	41.5494	225.405	0.509933	114.942	239.325	0.362067	86.6515	182.874	0.3295	60.257	138.796	0.4216	58.5165	244.892	0.2197	53.8029	174.368	0.2596	45.2659	243.191	0.337133	81.9879
21	C12	Und15	308.148	0.521	160.545	223.859	0.315333	70.5902	229.272	0.355733	81.5597	168.182	0.788833	132.667				161.971	0.422167	68.379	125.65	0.224633	28.2252	201.433	0.3251	65.486
22	C13	Und15	403.263	0.3137	126.504	475.953	0.259467	123.494	228.499	0.151033	34.5109	309.695	0.180067	55.7657	215.353	0.229767	49.4808	703.397	0.301333	211.957	268.71	0.272033	73.0981	186.741	0.362	67.6001
23	C14	Und15	322.841	0.4999	161.388	271.03	0.200767	54.4138	267.163	0.289167	77.2547	161.995	0.4234	68.5888	200.66	0.3187	63.9503	363.177	0.253333	92.0048	376.971	0.130967	49.3707	261.75	0.316067	82.7306
25	C15	Und15				209.94	0.243867	51.1973				217.672	0.383733	83.5282	152.05	0.245933	37.3942	297.328	0.1816	53.9947	214.579	0.156867	33.6603	192.154	0.195967	37.6557
26	C16	Und15				337.533	0.276467	93.3167	421.822	0.1433	60.4472	424.142	0.242467	102.84	632.159	0.365133	230.822	316.839	0.134933	42.7521				557.922	0.178833	99.7751
28	C17	Und15				235.458	0.355767	83.7682	186.741	0.769767	143.747							246.112	0.511933	125.993	308.148	0.348733	107.461	285.722	0.305133	87.1835

## Sheet: S-AA
Code Number	Group_Age	Mom1_amylase	Mom2_amylase	Mom3_amylase	Mom4_amylase	Mom5_amylase	Mom6_amylase	Mom7_amilase	Mom8_amylase	Mom9_amylase
A1	Und19	220.744	130.216	106.6	307.008	147.6	120.048	30.832	52.808
A2	Und19	18.368	6.888	10.496	9.184	12.464	16.072	3.936	21.32	25.256
A3	Und19	48.216	14.432	34.112	110.208	41	111.192	64.944	36.08	119.392
A4	Und19	20.336		129.232	27.88	103.32	78.392	106.272	77.08
A5	Und19	45.592	131.528	66.912	104.632	126.936			96.432	144.32
A6	Und19	69.864	78.72	297.824	321.768	90.2
A7	Und19	82.984	90.2	143.336		111.52	58.712	189.256	15.088
A8	Und19	24.272	10.168	23.288	51.496	41	125.296	19.68	20.336	78.064
A9	Und19	126.936	158.424	86.92		95.776			71.176	87.576
A10	Und19	22.96	16.4	28.864	14.76	19.68	66.584	24.272	9.184
A11	Und19	33.784	20.992	21.648		6.888	30.176	19.68	16.728	21.32
A12	Und19	59.696	58.712	33.784	64.944	37.392	15.088			15.744
A13	Und19	35.424	76.424	102.336	85.936	52.808	135.136	96.76		68.88
A14	Und19	28.864	19.352	12.792				38.376	39.032
A15	Und19	13.776	19.68	21.648	39.032	12.464	52.48	25.584	16.072
A16	Und19	23.288	52.808		39.688	46.248				25.912
A17	Und19	57.728	32.8		33.784			38.704	21.32
A18	Und19		38.048	66.912	67.568	32.472	45.592		32.8	13.12
B1	Und17	19.024	10.496	21.32	25.584		12.464		20.664
B2	Und17	64.944	66.256	70.848			102.008			31.16
B3	Und17	11.152	6.56	10.824	7.872	9.184	7.544	14.76	9.512
B4	Und17	151.208	91.184	137.432	88.56	113.488	139.728		41.328
B5	Und17	27.88	29.52	20.664	27.88	26.896	26.24		13.12	34.44
B6	Und17		24.272	23.288	10.168	29.52	21.648	24.272	6.232	21.32
B7	Und17	9.512	17.384	45.592		11.48	58.384	5.576	45.264
B8	Und17	140.056	191.88	141.04	158.752	12.136	261.088
B9	Und17	86.264	55.432	228.288	69.536	111.848	98.072	198.112	69.536	104.96
B10	Und17	53.792	96.76	127.592	38.704	34.112	24.928	200.08	21.976	41.656
B11	Und17	39.032	20.008	33.456	68.88	55.76	32.472	58.056	12.464
B12	Und17	18.04	9.84	10.168	23.944	9.512	17.712	22.632	56.416
B13	Und17	5.576		9.84		8.528	3.608	36.736	182.368
B14	Und17	64.944	24.272	13.12	22.632	32.8	43.296
B15	Und17	49.856	75.112	65.272			76.096		10.496
B16	Und17	63.632	43.296	48.544	59.04	62.648		73.472	7.544	49.2
B17	Und17	24.272	5.248	21.32	5.904	16.072				15.416
B18	Und17	97.744	8.856			20.992	31.816			21.32
B19	Und17	53.792	62.648	21.648	30.176	48.872	40.344	18.696	20.008	31.816
B20	Und17		21.976	13.776	13.12		8.856	39.36	3.608
B21	Und17		63.632	51.496	76.096	111.192	47.56	56.416	10.496	122.016
B22	Und17		32.472	26.568	423.12	26.24	57.072	10.168	45.592
C1	Und15	39.688	58.712			74.128	205.656
C2	Und15	158.424	141.04	91.184	88.888	176.792	102.992	90.856	112.504
C3	Und15	76.752	67.896	22.304	108.568	174.168
C4	Und15	70.52	114.8	133.496	63.632	67.24	48.872		40.016
C5	Und15	62.648	20.008	82.328		187.288			89.544
C6	Und15	58.056	27.88		191.552	43.624	449.688		207.296
C7	Und15	139.728	107.256	131.528	39.36	168.592	96.104	274.536	176.792
C8	Und15	219.76	147.6	61.992		79.704	111.848
C9	Und15	53.792	36.736	167.28	73.144	42.312		88.888	41
C10	Und15	63.96	78.064	87.576	63.304	123.984	50.184	105.288
C11	Und15	19.68	112.504	47.56	60.024	134.808	36.08	61.664	94.792
C12	Und15	146.288	50.512	53.136	40.016		13.328	18.368	15.744
C13	Und15	52.152	166.952	155.144	94.792	89.216	23.52	181.712	64.616
C14	Und15	177.12	148.256	65.928	69.536	105.944	139.4	164.656	159.736
C15	Und15		71.832		51.168	51.168	92.168	74.128	68.224
C16	Und15		44.936	172.2	109.88	210.576	83.968		33.784
C17	Und15		85.608				80.688	102.336	116.112

## Sheet: S-Cor
Code Number	Group_Age	Mom1_cort	Mom1_cort	Mom2_cort	Mom2_cort	Mom3_cort	Mom3_cort	Mom4_cort	Mom4_cort	Mom5_cort	Mom5_cort	Mom6_cort	Mom6_cort	Mom7_cort	Mom7_cort	Mom8_cort	Mom8_cort	Mom9_cort	Mom9_cort
A1	Und19	0.326587	326.587	0.35483	354.83	0.254903	254.903	0.251519	251.519	0.230182	230.182	0.270244	270.244	0.0837084	83.7084	0.253629	253.629
A2	Und19	0.39595	395.95	0.389849	389.849	0.405662	405.662	0.393904	393.904	0.374105	374.105	0.195783	195.783	0.132335	132.335	0.34357	343.57	0.249844	249.844
A3	Und19	0.118986	118.986	0.204952	204.952	0.281299	281.299	0.254053	254.053	0.61871	618.71	0.265769	265.769	0.0799919	79.9919	0.628371	628.371	0.436534	436.534
A4	Und19	0.320591	320.591		0	0.278028	278.028	0.137241	137.241	0.179748	179.748	0.238021	238.021	0.0421389	42.1389	0.155839	155.839
A5	Und19	0.222962	222.962	0.398697	398.697	0.45625	456.25	0.4805	480.5	0.512874	512.874					0.612773	612.773	0.73423	734.23
A6	Und19	0.542988	542.988	0.389178	389.178	0.169494	169.494	0.312081	312.081	0.148023	148.023	0.443511	443.511			0.239	239
A7	Und19	0.63699	636.99	0.543997	543.997	0.252783	252.783			0.403558	403.558	0.351231	351.231	0.0961468	96.1468	0.360308	360.308
A8	Und19	0.270696	270.696	0.367133	367.133	0.428937	428.937	0.149881	149.881	0.186658	186.658	0.153108	153.108	0.0673903	67.3903	0.553184	553.184	0.34357	343.57
A9	Und19	0.347082	347.082	0.381884	381.884	0.288926	288.926			0.365257	365.257					0.189874	189.874	0.237623	237.623
A10	Und19	0.173356	173.356	0.35004	350.04	0.26312	263.12	0.219617	219.617	0.267104	267.104	0.356646	356.646	0.0760813	76.0813	0.254053	254.053
A11	Und19	0.140513	140.513	0.222962	222.962	0.179131	179.131	0.164552	164.552	0.201512	201.512	0.225597	225.597	0.065005	65.005	0.424455	424.455	0.240422	240.422
A12	Und19	0.0281199	28.1199	0.0724551	72.4551	0.0629137	62.9137	0.0453243	45.3243	0.0782136	78.2136	0.03222	32.22					0.0332608	33.2608
A13	Und19	0.0573005	57.3005	0.18453	184.53	0.0905497	90.5497	0.0569559	56.9559	0.0590345	59.0345	0.0916005	91.6005	0.120346	120.346			0.0799796	79.9796
A14	Und19	0.0989156	98.9156	0.0592089	59.2089	0.0676171	67.6171							0.0781148	78.1148	0.0663378	66.3378
A15	Und19	0.112123	112.123	0.0334101	33.4101	0.0303039	30.3039	0.024258	24.258	0.0470988	47.0988	0.0513704	51.3704	0.11214	112.14	0.0286995	28.6995
A16	Und19	0.0960831	96.0831	0.0791925	79.1925			0.0993554	99.3554	0.0687213	68.7213							0.102913	102.913
A17	Und19	0.0636288	63.6288	0.0384114	38.4114			0.0448436	44.8436					0.237667	237.667	0.169466	169.466
A18	Und19			0.0762725	76.2725	0.108383	108.383	0.0520375	52.0375	0.0408918	40.8918					0.111416	111.416	0.101348	101.348
B1	Und17	0.178154	178.154	0.0904235	90.4235	0.0698802	69.8802	0.0758927	75.8927			0.0730508	73.0508			0.13188	131.88
B2	Und17	0.0671718	67.1718	0.0765101	76.5101							0.0364991	36.4991					0.0239387	23.9387
B3	Und17	0.0687121	68.7121	0.0720513	72.0513	0.0297771	29.7771	0.0681322	68.1322	0.0257936	25.7936	0.119463	119.463	0.0545524	54.5524	0.196703	196.703
B4	Und17	0.0528005	52.8005	0.0376477	37.6477	0.0436157	43.6157	0.0728503	72.8503	0.0536464	53.6464	0.0656512	65.6512			0.0416344	41.6344
B5	Und17	0.352626	352.626	0.109757	109.757	0.0262962	26.2962	0.0372153	37.2153	0.0451678	45.1678	0.0683252	68.3252			0.153228	153.228	0.0615678	61.5678
B6	Und17	0.0900537	90.0537	0.0597265	59.7265	0.0891125	89.1125	0.0404872	40.4872	0.0341103	34.1103	0.0835853	83.5853	0.0880931	88.0931	0.0847202	84.7202	0.0297	29.7
B7	Und17	0.0338096	33.8096	0.0578414	57.8414	0.0537935	53.7935	0.0301315	30.1315	0.0324685	32.4685	0.0733296	73.3296	0.0717783	71.7783	0.022815	22.815
B8	Und17	0.107762	107.762	0.0618333	61.8333	0.0471124	47.1124	0.056724	56.724	0.0412931	41.2931	0.140361	140.361
B9	Und17	0.351851	351.851	0.253788	253.788	0.0396874	39.6874			0.0268769	26.8769	0.0637791	63.7791	0.0581895	58.1895	0.0980426	98.0426	0.197022	197.022
B10	Und17	0.0618333	61.8333	0.045586	45.586	0.0497036	49.7036	0.0444133	44.4133	0.0335099	33.5099	0.0718638	71.8638	0.0691072	69.1072	0.206691	206.691	0.0687746	68.7746
B11	Und17	0.0506323	50.6323	0.0341065	34.1065	0.034524	34.524	0.0732517	73.2517	0.0419365	41.9365	0.047063	47.063	0.0439879	43.9879	0.0953165	95.3165
B12	Und17	0.0599166	59.9166	0.0500535	50.0535	0.042432	42.432	0.0477976	47.7976	0.0333604	33.3604	0.00791588	7.91588	0.0432936	43.2936	0.0292706	29.2706
B13	Und17	0.0200939	20.0939		0	0.0439145	43.9145			0.0146014	14.6014	0.101557	101.557	0.0558141	55.8141	0.0665533	66.5533
B14	Und17	0.16952	169.52	0.0960684	96.0684	0.0177184	17.7184	0.0392105	39.2105	0.0268769	26.8769	0.0452496	45.2496
B15	Und17	0.0802323	80.2323	0.0528921	52.8921	0.0633876	63.3876			0.0537935	53.7935	0.0519976	51.9976			0.164128	164.128
B16	Und17	0.0534321	53.4321	0.00915853	9.15853			0.0434181	43.4181	0.00915853	9.15853			0.0911946	91.1946	0.0449143	44.9143	0.0224202	22.4202
B17	Und17	0.322987	322.987	0.133769	133.769	0.114679	114.679	0.186794	186.794	0.136303	136.303			0.0691072	69.1072	0.204662	204.662	0.200982	200.982
B18	Und17	0.219962	219.962	0.158454	158.454			0.0152475	15.2475	0.112152	112.152	0.15416	154.16	0.231043	231.043	0.1859	185.9	0.220279	220.279
B19	Und17	0.138165	138.165	0.0576545	57.6545	0.0165012	16.5012	0.0516418	51.6418	0.0317317	31.7317	0.0802323	80.2323	0.0948719	94.8719	0.0132155	13.2155	0.0649609	64.9609
B20	Und17			0.0618891	61.8891	0.123938	123.938	0.0530079	53.0079			0.0891958	89.1958	0.0928112	92.8112	0.0510483	51.0483
B21	Und17			0.157593	157.593	0.114679	114.679	0.228273	228.273	0.0834202	83.4202	0.110184	110.184	0.0820968	82.0968	0.242679	242.679	0.121694	121.694
B22	Und17			0.211475	211.475	0.14336	143.36	0.093776	93.776	0.0969081	96.9081	0.180266	180.266	0.115714	115.714	0.23346	233.46
C1	Und15	0.247024	247.024	0.0383365	38.3365			0.0831297	83.1297	0.0376099	37.6099	0.0606174	60.6174	0.134614	134.614
C2	Und15	0.269061	269.061	0.318172	318.172	0.132644	132.644	0.0331333	33.1333	0.0834202	83.4202	0.0439879	43.9879	0.194903	194.903	0.114679	114.679
C3	Und15	0.128991	128.991	0.212099	212.099	0.128991	128.991	0.0784561	78.4561	0.0552664	55.2664
C4	Und15	0.174679	174.679	0.25209	252.09	0.369702	369.702			0.189185	189.185	0.0708814	70.8814			0.110184	110.184
C5	Und15	0.204662	204.662	0.17234	172.34					0.0365101	36.5101					0.0695342	69.5342
C6	Und15	0.235	235	0.35539	355.39			0.104269	104.269	0.364722	364.722	0.0754333	75.4333			0.295313	295.313
C7	Und15	0.183225	183.225	0.190985	190.985	0.0674157	67.4157	0.0543019	54.3019	0.104269	104.269	0.0922442	92.2442	0.113275	113.275	0.106525	106.525
C8	Und15	0.116145	116.145	0.145595	145.595	0.0659116	65.9116			0.0381618	38.1618	0.141706	141.706
C9	Und15	0.284904	284.904	0.206512	206.512	0.111309	111.309	0.0568629	56.8629	0.0552664	55.2664			0.175558	175.558	0.086893	86.893
C10	Und15	0.163899	163.899	0.183953	183.953	0.14259	142.59	0.175917	175.917	0.081921	81.921	0.0948719	94.8719	0.189766	189.766
C11	Und15	0.180917	180.917	0.0796659	79.6659	0.0356311	35.6311	0.055637	55.637	0.0869806	86.9806	0.128956	128.956	0.177243	177.243	0.0908206	90.8206
C12	Und15	0.178241	178.241	0.181589	181.589	0.188045	188.045	0.239508	239.508			0.169037	169.037	0.180917	180.917	0.148322	148.322
C13	Und15	0.430315	430.315	0.267842	267.842	0.100998	100.998	0.490017	490.017	0.136661	136.661	0.204046	204.046	0.218193	218.193	0.429646	429.646
C14	Und15	0.124826	124.826	0.124542	124.542	0.0952217	95.2217	0.115869	115.869	0.1408	140.8	0.118053	118.053	0.116145	116.145	0.105795	105.795
C15	Und15			0.212606	212.606			0.248833	248.833	0.309749	309.749	0.172127	172.127	0.0994135	99.4135	0.378279	378.279
C16	Und15			0.170016	170.016	0.118364	118.364	0.14259	142.59	0.143789	143.789	0.173689	173.689			0.11394	113.94
C17	Und15			0.208568	208.568	0.164538	164.538					0.128956	128.956	0.0967879	96.7879	0.103389	103.389

## Sheet: S-T
Code Number	Group_Age	Mom1_test	Mom2_test	Mom3_test	Mom4_test	Mom5_test	Mom6_test	Mom7_test	Mom8_test	Mom9_test
A1	Und19	98.363	104.992	80.9487	80.1027	74.7095	84.7553	144.865	80.6304
A2	Und19	114.445	113.056	116.647	113.98	109.451	65.7815	69.6867	102.363	79.683
A3	Und19	44.4681	68.1918	87.4698	80.7364	162.56	83.6498	172.958	164.553	123.572
A4	Und19	96.9404		86.669	49.7494	61.507	76.7027	87.7177	54.9775
A5	Und19	72.8607	115.069	127.939	133.256	140.266	125.122		161.332	185.982
A6	Und19	146.702	112.903	58.731	94.9113	52.7976	125.122		49.1828
A7	Und19	166.325	146.916	80.4189		116.171	104.153	119.082	106.264
A8	Und19	84.8667	107.844	121.877	53.318	63.3586	54.2186	93.7304	148.863	102.363
A9	Und19	103.185	111.236	89.3291		107.41			64.2152	76.6019
A10	Und19	59.7805	103.876	82.9935	71.9997	83.9799	105.414	99.3392	80.7364
A11	Und19	50.6796	72.8607	61.3409	57.3801	67.2903	73.5369	87.3957	120.875	77.3104
A12	Und19	83.2931	80.5781	82.1255	82.1841	86.4169	83.4676			82.4067
A13	Und19	81.0238	77.7974	81.9845	79.9913	76.3034	80.1145	150.837		85.6248
A14	Und19	82.6521	81.8668	78.3076				107.577	81.9492
A15	Und19	86.1873	76.2884	79.88	80.9998	82.7922	81.1554	123.751	79.4807
A16	Und19	86.1873	80.9998		84.2715	82.1724				87.2015
A17	Und19	80.3471	83.1766		83.0951			200.242	86.4776
A18	Und19		84.9979	86.1272	85.6486	84.8216			86.5992	83.4327
B1	Und17	91.8047	82.4652	85.045	83.1534		81.4055		88.4589
B2	Und17	80.9159	82.1255	74.9874			82.1724			81.6425
B3	Und17	80.1022	78.1613	76.9179	78.934	72.0686	80.9639	77.1567	81.0597
B4	Und17	83.9217	83.4094	85.6129	85.7797	83.747	84.1781		82.4652
B5	Und17	82.6405	82.7222	81.5952	81.0118	78.7013	82.5353		84.3182	82.3716
B6	Und17	52.7648	39.3817	120.251	40.3559	40.7774	43.5779	90.2486	61.4554	31.1494
B7	Und17	58.0892	68.7682	65.8582	59.8902	41.9134	68.4621	83.3429	50.8823
B8	Und17	139.355	56.417	61.3624	84.9125	71.4724	104.45
B9	Und17	73.8349	59.8902	45.0566	39.6588	42.7047	42.5602	60.6264	48.8888	58.446
B10	Und17	108.932	59.7082	132.021	75.1536	59.0745	81.2499	124.882	103.982	56.9411
B11	Und17	77.8654	73.8282	73.7184	85.1511	80.4689	76.4224	83.4983	81.7252
B12	Und17	90.9928	72.0032	62.2032	44.3875	65.3673	57.5571	97.1237	63.1484
B13	Und17	91.5309	16.7181	64.2981		59.5266	64.6852	58.2913	83.7966
B14	Und17	85.4132	61.735	23.001	32.0203	45.9583	45.2061
B15	Und17	115.033	59.5266	103.055		97.5371	157.324		123.446
B16	Und17	73.6172	41.4854	41.9134	37.8089	45.506		73.3023	76.8331	35.5437
B17	Und17	93.4195	76.6765	56.5184	61.8263	53.2252		106.617	68.8203	74.7427
B18	Und17	79.7156	88.4579		38.9216	39.2999	43.8049	81.2424	50.1443	56.3583
B19	Und17	50.3989	64.1053	55.5517	51.5317	66.9492	59.7082	205.392	61.0842	67.7525
B20	Und17		36.6332	58.3021	70.6199		57.4051	87.2789	39.4265
B21	Und17		94.294	38.0467	109.358	45.4417	87.5206	77.6097	143.585	94.7974
B22	Und17		63.4743	96.8388	71.4863	58.9612	104.49	302.515	127.797
C1	Und15	75.0451	64.7109		70.0473	48.0404	281.842	64.622
C2	Und15	88.3402	61.2277	72.2641	40.8989	42.1391	96.0293	64.8892	62.343
C3	Und15	119.215	72.1665	81.0052	77.2965	86.3626
C4	Und15	78.8664	61.6548	109.065		33.8326	97.8852		39.3632
C5	Und15	40.6406	47.6837	23.2269		59.8766			24.5829
C6	Und15	143.907	130.996		72.069	27.7052	212.779		100.79
C7	Und15	57.8115	51.8568	52.1588	42.337	40.4475	107.76	58.4664	44.1428
C8	Und15	93.0029	99.0959	96.5479		80.8042	83.2069
C9	Und15	69.5732	47.6126	38.7332	55.1681	39.5533		71.8743	52.0832
C10	Und15	166.432	148.948	116.765	94.8923	53.8323	81.4751	82.5318
C11	Und15	73.6513	35.8369	29.9126	52.6183	42.9187	77.1496	75.533	44.3419
C12	Und15	60.3646	48.6187	48.6187	91.549		85.3281	88.8456	45.5327
C13	Und15	66.3118	53.3743	40.971	42.9827	43.0467	83.2746	71.3171	56.3335
C14	Und15	88.5929	76.0646	54.5258	61.219	56.2538	85.8375	79.4504	78.1211
C15	Und15		67.4349		109.488	81.4904	88.143	43.6907	107.879
C16	Und15		60.9615	66.871	70.7208	62.9619	82.361		96.1308
C17	Und15		54.2938	91.549			79.8765	101.134	100.986

## Sheet: S-TC
Code Number	Group_Age	Mom1_cort	Mom1_test	Mom1_TC	Mom2_cort	Mom2_test	Mom2_TC	Mom3_cort	Mom3_test	Mom3_TC	Mom4_cort	Mom4_test	Mom4_TC	Mom5_cort	Mom5_test	Mom5_TC	Mom6_cort	Mom6_test	Mom6_TC	Mom7_cort	Mom7_test	Mom7_TC	Mom8_cort	Mom8_test	Mom8_TC	Mom9_cort	Mom9_test	Mom9_TC
A1	Und19	0.326587	98.363	0.301185	0.35483	104.992	0.295893	0.254903	80.9487	0.317567	0.251519	80.1027	0.318475	0.230182	74.7095	0.324567	0.270244	84.7553	0.313625	0.0837084	144.865	1.7306	0.253629	80.6304	0.317907
A2	Und19	0.39595	114.445	0.28904	0.389849	113.056	0.29	0.405662	116.647	0.287546	0.393904	113.98	0.28936	0.374105	109.451	0.292567	0.195783	65.7815	0.335992	0.132335	69.6867	0.526594	0.34357	102.363	0.297939	0.249844	79.683	0.318931
A3	Und19	0.118986	44.4681	0.373726	0.204952	68.1918	0.332721	0.281299	87.4698	0.310949	0.254053	80.7364	0.317794	0.61871	162.56	0.262741	0.265769	83.6498	0.314746	0.0799919	172.958	2.16219	0.628371	164.553	0.261872	0.436534	123.572	0.283074
A4	Und19	0.320591	96.9404	0.30238				0.278028	86.669	0.311728	0.137241	49.7494	0.362497	0.179748	61.507	0.342184	0.238021	76.7027	0.322252	0.0421389	87.7177	2.08163	0.155839	54.9775	0.352783
A5	Und19	0.222962	72.8607	0.326785	0.398697	115.069	0.288613	0.45625	127.939	0.280414	0.4805	133.256	0.277327	0.512874	140.266	0.27349		125.122					0.612773	161.332	0.263283	0.73423	185.982	0.253301
A6	Und19	0.542988	146.702	0.270175	0.389178	112.903	0.290107	0.169494	58.731	0.346507	0.312081	94.9113	0.304124	0.148023	52.7976	0.356685	0.443511	125.122	0.282116				0.239	49.1828	0.205786
A7	Und19	0.63699	166.325	0.261111	0.543997	146.916	0.270068	0.252783	80.4189	0.318134				0.403558	116.171	0.287866	0.351231	104.153	0.296539	0.0961468	119.082	1.23854	0.360308	106.264	0.294926
A8	Und19	0.270696	84.8667	0.313513	0.367133	107.844	0.293745	0.428937	121.877	0.284138	0.149881	53.318	0.355735	0.186658	63.3586	0.339436	0.153108	54.2186	0.354119	0.0673903	93.7304	1.39086	0.553184	148.863	0.269103	0.34357	102.363	0.297939
A9	Und19	0.347082	103.185	0.297292	0.381884	111.236	0.291283	0.288926	89.3291	0.309176				0.365257	107.41	0.294067							0.189874	64.2152	0.3382	0.237623	76.6019	0.322368
A10	Und19	0.173356	59.7805	0.344843	0.35004	103.876	0.296754	0.26312	82.9935	0.315421	0.219617	71.9997	0.327843	0.267104	83.9799	0.31441	0.356646	105.414	0.29557	0.0760813	99.3392	1.3057	0.254053	80.7364	0.317794
A11	Und19	0.140513	50.6796	0.360676	0.222962	72.8607	0.326785	0.179131	61.3409	0.342436	0.164552	57.3801	0.348705	0.201512	67.2903	0.333927	0.225597	73.5369	0.325966	0.065005	87.3957	1.34445	0.424455	120.875	0.284777	0.240422	77.3104	0.321562
A12	Und19	0.0281199	83.2931	2.96207	0.0724551	80.5781	1.11211	0.0629137	82.1255	1.30537	0.0453243	82.1841	1.81325	0.0782136	86.4169	1.10488	0.03222	83.4676	2.59056							0.0332608	82.4067	2.47759
A13	Und19	0.0573005	81.0238	1.41401	0.18453	77.7974	0.421597	0.0905497	81.9845	0.905408	0.0569559	79.9913	1.40444	0.0590345	76.3034	1.29252	0.0916005	80.1145	0.874607	0.120346	150.837	1.25336				0.0799796	85.6248	1.07058
A14	Und19	0.0989156	82.6521	0.835582	0.0592089	81.8668	1.38268	0.0676171	78.3076	1.1581										0.0781148	107.577	1.37716	0.0663378	81.9492	1.23533
A15	Und19	0.112123	86.1873	0.768686	0.0334101	76.2884	2.2834	0.0303039	79.88	2.63596	0.024258	80.9998	3.3391	0.0470988	82.7922	1.75784	0.0513704	81.1554	1.57981	0.11214	123.751	1.10354	0.0286995	79.4807	2.76941
A16	Und19	0.0960831	86.1873	0.897008	0.0791925	80.9998	1.02282				0.0993554	84.2715	0.848183	0.0687213	82.1724	1.19573										0.102913	87.2015	0.847335
A17	Und19	0.0636288	80.3471	1.26275	0.0384114	83.1766	2.16542				0.0448436	83.0951	1.853							0.237667	200.242	0.842532	0.169466	86.4776	0.510293
A18	Und19				0.0762725	84.9979	1.1144	0.108383	86.1272	0.794655	0.0520375	85.6486	1.6459	0.0408918	84.8216	2.07429							0.111416	86.5992	0.777261	0.101348	83.4327	0.823232
B1	Und17	0.178154	91.8047	0.51531	0.0904235	82.4652	0.911989	0.0698802	85.045	1.21701	0.0758927	83.1534	1.09567				0.0730508	81.4055	1.11437				0.13188	88.4589	0.670751
B2	Und17	0.0671718	80.9159	1.20461	0.0765101	82.1255	1.07339		74.9874								0.0364991	82.1724	2.25136							0.0239387	81.6425	3.41048
B3	Und17	0.0687121	80.1022	1.16577	0.0720513	78.1613	1.0848	0.0297771	76.9179	2.58312	0.0681322	78.934	1.15854	0.0257936	72.0686	2.79405	0.119463	80.9639	0.67773	0.0545524	77.1567	1.41436	0.196703	81.0597	0.412092
B4	Und17	0.0528005	83.9217	1.58941	0.0376477	83.4094	2.21552	0.0436157	85.6129	1.96289	0.0728503	85.7797	1.17748	0.0536464	83.747	1.56109	0.0656512	84.1781	1.2822				0.0416344	82.4652	1.9807
B5	Und17	0.352626	82.6405	0.234357	0.109757	82.7222	0.753682	0.0262962	81.5952	3.10292	0.0372153	81.0118	2.17684	0.0451678	78.7013	1.74242	0.0683252	82.5353	1.20798				0.153228	84.3182	0.55028	0.0615678	82.3716	1.3379
B6	Und17	0.0900537	52.7648	0.585926	0.0597265	39.3817	0.659368	0.0891125	120.251	1.34942	0.0404872	40.3559	0.996759	0.0341103	40.7774	1.19546	0.0835853	43.5779	0.521358	0.0880931	90.2486	1.02447	0.0847202	61.4554	0.725393	0.0297	31.1494	1.0488
B7	Und17	0.0338096	58.0892	1.71813	0.0578414	68.7682	1.18891	0.0537935	65.8582	1.22428	0.0301315	59.8902	1.98763	0.0324685	41.9134	1.2909	0.0733296	68.4621	0.933622	0.0717783	83.3429	1.16112	0.022815	50.8823	2.23021
B8	Und17	0.107762	139.355	1.29317	0.0618333	56.417	0.912406	0.0471124	61.3624	1.30247	0.056724	84.9125	1.49694	0.0412931	71.4724	1.73085	0.140361	104.45	0.74415
B9	Und17	0.351851	73.8349	0.209847	0.253788	59.8902	0.235985	0.0396874	45.0566	1.13529		39.6588		0.0268769	42.7047	1.5889	0.0637791	42.5602	0.667306	0.0581895	60.6264	1.04188	0.0980426	48.8888	0.498649	0.197022	58.446	0.296647
B10	Und17	0.0618333	108.932	1.76171	0.045586	59.7082	1.30979	0.0497036	132.021	2.65616	0.0444133	75.1536	1.69214	0.0335099	59.0745	1.76289	0.0718638	81.2499	1.13061	0.0691072	124.882	1.80708	0.206691	103.982	0.503081	0.0687746	56.9411	0.827938
B11	Und17	0.0506323	77.8654	1.53786	0.0341065	73.8282	2.16464	0.034524	73.7184	2.13528	0.0732517	85.1511	1.16245	0.0419365	80.4689	1.91883	0.047063	76.4224	1.62383	0.0439879	83.4983	1.89821	0.0953165	81.7252	0.857409
B12	Und17	0.0599166	90.9928	1.51866	0.0500535	72.0032	1.43852	0.042432	62.2032	1.46595	0.0477976	44.3875	0.928655	0.0333604	65.3673	1.95943	0.00791588	57.5571	7.2711	0.0432936	97.1237	2.24337	0.0292706	63.1484	2.1574
B13	Und17	0.0200939	91.5309	4.55515		16.7181		0.0439145	64.2981	1.46416				0.0146014	59.5266	4.07677	0.101557	64.6852	0.636936	0.0558141	58.2913	1.04438	0.0665533	83.7966	1.25909
B14	Und17	0.16952	85.4132	0.503852	0.0960684	61.735	0.642615	0.0177184	23.001	1.29814	0.0392105	32.0203	0.816624	0.0268769	45.9583	1.70995	0.0452496	45.2061	0.999037
B15	Und17	0.0802323	115.033	1.43375	0.0528921	59.5266	1.12543	0.0633876	103.055	1.62579				0.0537935	97.5371	1.81318	0.0519976	157.324	3.02559				0.164128	123.446	0.752132
B16	Und17	0.0534321	73.6172	1.37777	0.00915853	41.4854	4.52969		41.9134		0.0434181	37.8089	0.870809	0.00915853	45.506	4.9687				0.0911946	73.3023	0.803801	0.0449143	76.8331	1.71066	0.0224202	35.5437	1.58534
B17	Und17	0.322987	93.4195	0.289236	0.133769	76.6765	0.5732	0.114679	56.5184	0.492838	0.186794	61.8263	0.330986	0.136303	53.2252	0.390492				0.0691072	106.617	1.54278	0.204662	68.8203	0.336263	0.200982	74.7427	0.371887
B18	Und17	0.219962	79.7156	0.362407	0.158454	88.4579	0.558257				0.0152475	38.9216	2.55265	0.112152	39.2999	0.350418	0.15416	43.8049	0.284152	0.231043	81.2424	0.351634	0.1859	50.1443	0.269738	0.220279	56.3583	0.25585
B19	Und17	0.138165	50.3989	0.364773	0.0576545	64.1053	1.11189	0.0165012	55.5517	3.36652	0.0516418	51.5317	0.997869	0.0317317	66.9492	2.10985	0.0802323	59.7082	0.744192	0.0948719	205.392	2.16494	0.0132155	61.0842	4.62216	0.0649609	67.7525	1.04297
B20	Und17				0.0618891	36.6332	0.591917	0.123938	58.3021	0.470412	0.0530079	70.6199	1.33225				0.0891958	57.4051	0.643585	0.0928112	87.2789	0.940392	0.0510483	39.4265	0.772337
B21	Und17				0.157593	94.294	0.598337	0.114679	38.0467	0.331766	0.228273	109.358	0.479068	0.0834202	45.4417	0.544732	0.110184	87.5206	0.794312	0.0820968	77.6097	0.945343	0.242679	143.585	0.591666	0.121694	94.7974	0.778981
B22	Und17				0.211475	63.4743	0.30015	0.14336	96.8388	0.675493	0.093776	71.4863	0.762309	0.0969081	58.9612	0.608424	0.180266	104.49	0.579644	0.115714	302.515	2.61434	0.23346	127.797	0.547402
C1	Und15	0.247024	75.0451	0.303797	0.0383365	64.7109	1.68797				0.0831297	70.0473	0.842627	0.0376099	48.0404	1.27734	0.0606174	281.842	4.64953	0.134614	64.622	0.480055
C2	Und15	0.269061	88.3402	0.328327	0.318172	61.2277	0.192436	0.132644	72.2641	0.544797	0.0331333	40.8989	1.23438	0.0834202	42.1391	0.505143	0.0439879	96.0293	2.18309	0.194903	64.8892	0.332931	0.114679	62.343	0.543628
C3	Und15	0.128991	119.215	0.924211	0.212099	72.1665	0.340249	0.128991	81.0052	0.627992	0.0784561	77.2965	0.98522	0.0552664	86.3626	1.56266
C4	Und15	0.174679	78.8664	0.451494	0.25209	61.6548	0.244575	0.369702	109.065	0.295008				0.189185	33.8326	0.178833	0.0708814	97.8852	1.38097				0.110184	39.3632	0.357249
C5	Und15	0.204662	40.6406	0.198574	0.17234	47.6837	0.276684		23.2269					0.0365101	59.8766	1.64							0.0695342	24.5829	0.353537
C6	Und15	0.235	143.907	0.61237	0.35539	130.996	0.368599				0.104269	72.069	0.691181	0.364722	27.7052	0.0759626	0.0754333	212.779	2.82076				0.295313	100.79	0.341297
C7	Und15	0.183225	57.8115	0.315522	0.190985	51.8568	0.271523	0.0674157	52.1588	0.773688	0.0543019	42.337	0.779658	0.104269	40.4475	0.387914	0.0922442	107.76	1.1682	0.113275	58.4664	0.516143	0.106525	44.1428	0.414389
C8	Und15	0.116145	93.0029	0.800748	0.145595	99.0959	0.680628	0.0659116	96.5479	1.46481				0.0381618	80.8042	2.11741	0.141706	83.2069	0.587179
C9	Und15	0.284904	69.5732	0.244199	0.206512	47.6126	0.230556	0.111309	38.7332	0.34798	0.0568629	55.1681	0.970194	0.0552664	39.5533	0.715685				0.175558	71.8743	0.409405	0.086893	52.0832	0.599394
C10	Und15	0.163899	166.432	1.01546	0.183953	148.948	0.809707	0.14259	116.765	0.818887	0.175917	94.8923	0.539415	0.081921	53.8323	0.657125	0.0948719	81.4751	0.858791	0.189766	82.5318	0.434915
C11	Und15	0.180917	73.6513	0.4071	0.0796659	35.8369	0.44984	0.0356311	29.9126	0.839508	0.055637	52.6183	0.945743	0.0869806	42.9187	0.493429	0.128956	77.1496	0.598261	0.177243	75.533	0.426155	0.0908206	44.3419	0.488236
C12	Und15	0.178241	60.3646	0.338668	0.181589	48.6187	0.26774	0.188045	48.6187	0.258548	0.239508	91.549	0.382238				0.169037	85.3281	0.504789	0.180917	88.8456	0.491085	0.148322	45.5327	0.306984
C13	Und15	0.430315	66.3118	0.1541	0.267842	53.3743	0.199275	0.100998	40.971	0.40566	0.490017	42.9827	0.0877166	0.136661	43.0467	0.314988	0.204046	83.2746	0.408117	0.218193	71.3171	0.326853	0.429646	56.3335	0.131116
C14	Und15	0.124826	88.5929	0.709732	0.124542	76.0646	0.610753	0.0952217	54.5258	0.572619	0.115869	61.219	0.528349	0.1408	56.2538	0.399529	0.118053	85.8375	0.727113	0.116145	79.4504	0.684063	0.105795	78.1211	0.738417
C15	Und15				0.212606	67.4349	0.317182				0.248833	109.488	0.440007	0.309749	81.4904	0.263085	0.172127	88.143	0.512082	0.0994135	43.6907	0.439484	0.378279	107.879	0.285183
C16	Und15				0.170016	60.9615	0.358564	0.118364	66.871	0.56496	0.14259	70.7208	0.495972	0.143789	62.9619	0.437878	0.173689	82.361	0.474186				0.11394	96.1308	0.843696
C17	Und15				0.208568	54.2938	0.260317	0.164538	91.549	0.556402							0.128956	79.8765	0.619407	0.0967879	101.134	1.0449	0.103389	100.986	0.976765

## Sheet: URS
		Without URS					WITH URS					Without URS					With URS					Without URS					With URS					Without URS					WITH URS					Without URS					WITH URS
Code Number	Age Group	Mom1_IgA	Mom1_flux	Mom1_flux x IgA	Mom1_amylase	Mom1_symptoms	Mom1_IgA	Mom1_flux	Mom1_flux x IgA	Mom1_amylase	Mom1_symptoms	Mom2_Iga	Mom2_flux	Mom2_flux x IgA	Mom2_amylase	Mom2_symptoms	Mom2_Iga	Mom2_flux	Mom2_flux x IgA	Mom2_amylase	Mom2_symptoms	Mom3_Iga	Mom3_flux	Mom3_flux x IgA	Mom3_amylase	Match3_symptoms	Mom3_Iga	Mom3_flux	Mom3_flux x IgA	Mom3_amylase	Match3_symptoms	Mom4_IgA	Mom4_flux	Mom4_flux x IgA	Mom4_amylase	Mom4_symptoms	Mom4_IgA	Mom4_flux	Mom4_flux x IgA	Mom4_amylase	Mom4_symptoms	Mom5_Iga	Mom5_flux	Mom5_flux x IgA	Mom5_amylase	Mom5_symptoms	Mom5_Iga	Mom5_flux	Mom5_flux x IgA
A1	Und19	460.659	0.195133	89.89	220.744							311.105	0.3202	99.6158	130.216							284.763	0.2562	72.9562	106.6							393.53	0.325667	128.16	307.008							224.431	0.440067	98.7647	147.6
A2	Und19	249.923	0.563533	140.84	18.368							155.602	0.901233	140.234	6.888							133.509	0.350067	46.737	10.496											1	70.6281	0.4925	34.7843	9.184	1					1	83.3742	0.358967	29.9286
A3	Und19	317.903	0.3218	102.301	48.216							246.524	0.265433	65.4358	14.432							225.281	0.324567	73.1187	34.112							289.012	0.194633	56.2513	110.208							328.949	0.1512	49.7371	41
A4	Und19	551.582	0.0497	27.4136	20.336								0.631033									433.468	0.631533	273.749	129.232							175.146	0.724533	126.899	27.88							277.115	0.6011	166.574	103.32
A5	Und19	441.965	0.525333	232.179	45.592							322.151	0.5068	163.266	131.528							519.291	0.279267	145.021	66.912							356.141	0.806567	287.252	104.632							481.903	0.561867	270.765	126.936
A6	Und19	585.571	0.0942	55.1608	69.864							315.354	0.198733	62.6713	78.72							513.343	0.258033	132.46	297.824							514.193	0.179867	92.4862	321.768							184.493	0.6933	127.909	90.2
A7	Und19	365.488	0.296933	108.526	82.984							305.157	0.383633	117.068	90.2							339.146	0.170367	57.7792	143.336																	432.618	0.614133	265.685	111.52
A8	Und19					1	241.426	0.358833	86.6317	24.272	1	328.1	0.7446	244.303	10.168							345.094	0.273367	94.3373	23.288							339.996	0.528833	179.801	51.496							484.452	1.08303	524.678	41
A9	Und19	174.296	0.439633	76.6265	126.936							202.338	0.389167	78.7432	158.424							136.058	0.184067	25.0438	86.92																	207.436	0.275333	57.1142	95.776
A10	Und19	334.048	0.617233	206.185	22.96							172.597	0.8287	143.031	16.4							146.255	0.571767	83.6238	28.864							93.5711	0.7568	70.8146	14.76							231.229	0.662833	153.266	19.68
A11	Und19	231.229	0.3423	79.1497	33.784							183.644	0.349	64.0916	20.992							102.918	0.7028	72.3309	21.648							85.0737	0.745467	63.4196								34.9389	0.816467	28.5265	6.888
A12	Und19	381.337	0.208833	79.6359	59.696							156.443	0.4311	67.4428	58.712							223.012	0.458167	102.177	33.784							193.326	1.18383	228.866	64.944							291.38	0.533133	155.344	37.392
A13	Und19	395.731	0.8703	344.404	35.424							258.995	1.28343	332.403	76.424							420.919	1.0395	437.545	102.336							243.702	1.25137	304.961	85.936							411.023	0.9387	385.828	52.808
A14	Und19	291.38	0.4561	132.898	28.864							214.016	0.4768	102.043	19.352							70.9838	0.395267	28.0575	12.792
A15	Und19	334.559	0.675467	225.984	13.776							142.95	0.729233	104.244	19.68							309.371	0.4607	142.527	21.648							223.912	0.5384	120.554	39.032											1	228.41	0.277933	63.4826
A16	Und19	357.049	0.66	235.652	23.288							321.066	0.655867	210.576	52.808																					1	327.363	0.388933	127.322	39.688	1	309.371	0.585533	181.147	46.248
A17	Und19	273.388	1.46163	399.593	57.728							209.518	1.11337	233.271	32.8																					1	451.504	0.6534	295.013	33.784	1
A18	Und19											265.292	0.9246	245.289	38.048							395.731	0.244433	96.7297	66.912							411.023	0.455533	187.235	67.568							287.781	0.594633	171.124	32.472
B1	Und17					1	304.873	0.294567	89.8055	19.024	1	26.0051	0.327067	8.50539	10.496		26.0051	0.327067	8.50539	10.496		155.544	0.4489	69.8237	21.32											1	100.67	0.402933	40.5632	25.584	1
B2	Und17	420.019	0.179533	75.4074	64.944							333.66	0.229467	76.5638	66.256		333.66	0.229467	76.5638	66.256		337.258	0.2804	94.5672	70.848
B3	Und17	57.4902	0.528567	30.3874	11.152							73.6826	0.536	39.4938	6.56							102.469	0.433767	44.4476	10.824							80.8792	0.274	22.1609	7.872											1	17.0093	0.563333	9.58191
B4	Und17	304.873	0.160167	48.8306	151.208							240.104	0.290767	69.8142	91.184							312.07	0.1616	50.4305	137.432							311.17	0.633733	197.199	88.56							259.895	0.275033	71.4797	113.488
B5	Und17					1	334.559	0.192867	64.5254	27.88	1	239.204	0.2139	51.1658	29.52							227.51	0.205133	46.6699	20.664							247.301	0.344833	85.2775	27.88							157.343	0.480033	75.5299	26.896
B6	Und17	121.787	0.381367	46.4455												1	65.0477	0.482467	31.3833	24.272	1	302.218	0.337733	102.069	23.288							114.978	0.533467	61.3371	10.168											1	111.574	0.137167	15.3042
B7	Und17	531.445	0.127467	67.7415	9.512							520.097	0.3614	187.963	17.384							524.636	0.127167	66.7162	45.592							500.806	0.401633	201.14								469.032	0.135467	63.5382	11.48
B8	Und17	971.742	0.0817667	79.4561	140.056							403.214	0.3521	141.972	191.88							683.506	0.0872	59.6018	141.04							531.445	0.1267	67.3341	158.752							663.08	0.3518	233.272	12.136
B9	Und17	314.701	0.120867	38.0368	86.264											1	358.957	0.244	87.5856	55.432	1	439.527	0.139	61.0943	228.288							217.109	0.453933	98.553	69.536							180.796	0.5016	90.6872	111.848
B10	Und17	532.58	0.226567	120.665	53.792							290.87	0.293933	85.4965	96.76							319.24	0.285133	91.0259	127.592							434.988	0.375233	163.222	38.704							314.701	0.625133	196.73	34.112
B11	Und17	13.411	0.147433	1.97723	39.032											1	54.7915	0.378267	20.7258	20.008	1					1	113.264	0.2069	23.4343	33.456	1					1	108.766	0.482	52.4252	68.88	1	168.138	0.287867	48.4013	55.76
B12	Und17	682.372	0.2532	172.776	18.04							355.553	0.278633	99.0689	9.84							346.475	0.7534	261.034	10.168							582.51	0.259733	151.297	23.944							277.253	1.0649	295.246	9.512
B13	Und17	206.896	0.0963333	19.931	5.576							171.718	0.105933	18.1906								237.535	0.0918667	21.8216	9.84									0												1	245.479	0.2539	62.3271
B14	Und17					1	608.61	0.08	48.6888	64.944	1	284.061	0.1721	48.887	24.272							119.517	0.0414333	4.95201	13.12							80.9347	0.7117	57.6012	22.632											1	297.679	0.237933	70.8277
B15	Und17	379.384	0.225867	85.6901	49.856											1	240.94	0.279133	67.2543	75.112	1	478.11	0.1627	77.7885	65.272																	507.614	0.544	276.142
B16	Und17	387.327	0.347733	134.687	63.632							229.592	0.534233	122.656	43.296							269.309	0.3159	85.0748	48.544							238.67	0.3451	82.365	59.04							206.896	0.3505	72.517	62.648
B17	Und17	399.042	0.177433	70.8033	24.272							256.258	0.212867	54.5487	5.248							376.393	0.373667	140.646	21.32											1	235.579	0.381333	89.834	5.904	1	285.799	1.37177	392.05	16.072
B18	Und17	218.838	0.166467	36.4293	97.744							208.991	0.218967	45.7621	8.856																	197.175	0.0670667	13.2238								251.334	0.112733	28.3337	20.992
B19	Und17	208.031	0.3349	69.6695	53.792							247.748	0.2926	72.4912	62.648							136.539	0.597033	81.5185	21.648							201.222	0.678067	136.442	30.176							254.557	0.584267	148.729	48.872
B20	Und17															1	203.083	0.287633	58.4134	21.976	1					1	277.921	0.195433	54.3151	13.776	1					1	179.45	0.325567	58.4228	13.12	1
B21	Und17											240.502	0.2739	65.8735	63.632							157.786	0.228467	36.0488	51.496							293.677	0.5197	152.624	76.096											1	272.013	0.147033	39.995
B22	Und17											226.716	0.286567	64.9693	32.472							168.618	0.287267	48.4383	26.568							221.793	0.747467	165.783	423.12							195.205	0.537833	104.988	26.24
C1	Und15	119.382	0.441833	52.7469	39.688							258.227	0.2128	54.9507	58.712																	91.8097	0.549333	50.4342												1	150.893	0.608333	91.7931
C2	Und15	354.729	0.285167	101.157	158.424							334.05	0.204033	68.1574	141.04							298.601	0.2434	72.6794	91.184							330.111	0.275667	91.0007	88.888											1	293.677	0.255633	75.0736
C3	Und15	265.12	0.401633	106.481	76.752							113.474	0.3265	37.0491	67.896											1	269.059	0.180533	48.5741	22.304	1					1	212.93	0.221967	47.2634	108.568	1					1	180.434	0.229667	41.4398
C4	Und15	238.533	0.721033	171.99	70.52							324.203	0.439567	142.509	114.8											1	247.395	0.148033	36.6227	133.496	1				63.632											1	114.458	0.2576	29.4844
C5	Und15	323.614	0.372667	120.6	62.648											1	311.241	0.2355	73.2973	20.008	1	404.81	0.264767	107.18	82.328																	228.499	0.686833	156.94	187.288
C6	Und15	325.161	0.0394	12.8113	58.056							485.233	0.139833	67.8517	27.88																	525.444	0.169867	89.2554	191.552							142.663	0.0724333	10.3335	43.624
C7	Und15	403.263	0.127267	51.322	139.728							270.257	0.347633	93.9502	107.256							307.375	0.243333	74.7945	131.528											1	197.567	0.279367	55.1936	39.36	1					1	281.083	0.326733	91.8391
C8	Und15	301.962	0.529733	159.959	219.76							417.956	0.349467	146.062	147.6							282.629	0.217	61.3306	61.992																	135.703	0.731967	99.3302	79.704
C9	Und15					1	303.508	0.298467	90.5871	53.792	1					1	321.294	0.2414	77.5604	36.736	1					1	241.645	0.3819	92.2841	167.28	1					1	107.865	0.400133	43.1602	73.144	1					1	142.663	0.512867	73.167
C10	Und15	132.61	0.1657	21.9735	63.96							319.747	0.308133	98.5249	78.064							374.651	0.3035	113.707	87.576							198.34	0.291067	57.7302	63.304							355.319	0.4433	157.513	123.984
C11	Und15					1	107.865	0.3852	41.5494	19.68	1					1	225.405	0.509933	114.942	112.504	1					1	239.325	0.362067	86.6515	47.56	1					1	182.874	0.3295	60.257	60.024	1					1	138.796	0.4216	58.5165
C12	Und15	308.148	0.521	160.545	146.288											1	223.859	0.315333	70.5902	50.512	1					1	229.272	0.355733	81.5597	53.136	1	168.182	0.788833	132.667	40.016
C13	Und15					1	403.263	0.3137	126.504	52.152	1	475.953	0.259467	123.494	166.952											1	228.499	0.151033	34.5109	155.144	1					1	309.695	0.180067	55.7657	94.792	1					1	215.353	0.229767	49.4808
C14	Und15	322.841	0.4999	161.388	177.12											1	271.03	0.200767	54.4138	148.256	1	267.163	0.289167	77.2547	65.928							161.995	0.4234	68.5888	69.536							200.66	0.3187	63.9503	105.944
C15	Und15											209.94	0.243867	51.1973	71.832																	217.672	0.383733	83.5282	51.168							152.05	0.245933	37.3942	51.168
C16	Und15											337.533	0.276467	93.3167	44.936											1	421.822	0.1433	60.4472	172.2	1					1	424.142	0.242467	102.84	109.88	1	632.159	0.365133	230.822	210.576
C17	Und15											235.458	0.355767	83.7682	85.608							186.741	0.769767	143.747
[truncated: 42 more columns]
